# Supplementary material for: Genome-wide association analysis and transgenic characterization for amylose content regulating gene in tuber of Dioscorea zingiberensis
Source: BMC Plant Biol. 2024 Jun 10;24:524. doi: 10.1186/s12870-024-05122-4 (PMC11163818; doi:10.1186/s12870-024-05122-4)
Supplement: Supplementary file 4 — Supplementary Material 4 [file 12870_2024_5122_MOESM4_ESM.xlsx]

## Sheet: Feuil1
Supplementary Table1: List of significant markers
Marker number	Chromosome	Position ( bp)	-LOG10(P)
1	6	75540864	5.18
2	6	75537389	5.69
3	6	75518246	5.41
4	6	75560741	5.68
5	6	75542229	6.46
6	6	75541334	6.62
7	6	75526161	5.17
8	6	75500767	6.96
9	6	75548492	5.64
10	6	75553666	7.05
11	6	75574839	7.08
12	6	75534459	7.13
13	6	75552321	5.41
14	6	75590155	7.13
15	6	75587656	7.09
16	6	75584144	6.03
17	6	75504924	6.23
18	6	75566910	5.46
19	6	75597196	7.09
20	6	75526794	7.07
21	6	75579055	5.93
22	6	75576000	6.38
23	6	75537402	6.86
24	6	75552306	5.94
25	6	75559802	5.95
26	6	75595699	6.3
27	6	75581482	5.84
28	6	75535405	7.15
29	6	75540168	7.0
30	6	75576999	5.17
31	6	75583296	6.16
32	6	75526010	6.96
33	6	75545477	6.85
34	6	75598375	6.14
35	6	75551578	5.32
36	6	75550573	5.98
37	6	75553513	5.08
38	6	75591496	6.67
39	6	75567285	7.17
40	6	75556904	6.23
41	6	75582555	6.54
42	6	75503235	5.27
43	6	75574104	5.98
44	6	75533453	7.19
45	6	75502203	5.84
46	6	75593904	5.38
47	6	75577960	6.82
48	6	75520722	5.47
49	6	75553444	6.42
50	6	75534456	6.14
51	6	75542115	6.16
52	6	75578537	7.01
53	6	75533357	5.98
54	6	75518821	6.15
55	6	75545629	5.32
56	6	75524225	5.4
57	6	75520905	6.5
58	6	75576287	7.03
59	6	75572950	6.43
60	6	75510400	6.68
61	6	75544492	6.26
62	6	75566617	5.51
63	6	75572681	5.46
64	6	75532100	5.5
65	6	75558255	7.12
66	6	75541406	5.69
67	6	75522408	7.17
68	6	75521052	6.07
69	6	75561372	6.76
70	6	75522851	7.14
71	6	75504712	7.14
72	6	75567819	5.6
73	6	75518376	5.36
74	6	75515723	6.03
75	6	75553967	7.0
76	6	75567198	7.1
77	6	75500246	5.25
78	6	75533586	5.52
79	6	75589314	5.09
80	6	75502091	7.05
81	6	75578043	6.05
82	6	75588853	5.09
83	6	75520486	5.88
84	6	75512711	6.34
85	6	75595018	7.19
86	6	75538135	6.19
87	6	75550470	5.45
88	6	75585808	5.67
89	6	75583561	7.15
90	6	75525045	6.03
91	6	75587097	7.08
92	6	75577771	6.61
93	6	75516662	6.79
94	6	75515090	6.66
95	6	75580525	6.85
96	6	75580161	6.94
97	6	75510239	5.76
98	6	75524005	5.75
99	6	75583715	5.13
100	6	75529127	5.35
101	6	75501844	5.28
102	6	75523119	5.15
103	6	75600642	8.07
104	6	75531768	6.51
105	6	75597442	5.44
106	6	75576540	5.17
107	6	75583180	5.16
108	6	75513264	7.03
109	6	75592642	6.79
110	6	75571422	5.29
111	6	75569228	5.83
112	6	75609202	8.23
113	1	28410255	5.04
114	3	661488	5.12
115	7	8345231	5.21
