# Supplementary material for: Genome-wide association analysis and transgenic characterization for amylose content regulating gene in tuber of Dioscorea zingiberensis
Source: BMC Plant Biol. 2024 Jun 10;24:524. doi: 10.1186/s12870-024-05122-4 (PMC11163818; doi:10.1186/s12870-024-05122-4)
Supplement: Supplementary file 5 — Supplementary Material 5 [file 12870_2024_5122_MOESM5_ESM.xlsx]

## Sheet: Feuil1
Supplemenatry table 2: Statistics of the sequencing data
Accession code	Number of reads from sequencing	GC%	Heterozygous %
Dzin_y-001	106128081	42.02	0.034
Dzin_y-002	88707889	42.54	0.056
Dzin_y-003	74235036	42.92	0.011
Dzin_y-004	140490051	42.92	0.012
Dzin_y-005	279617423	42.06	0.014
Dzin_y-006	92603157	42.22	0.016
Dzin_y-007	63479745	42.35	0.019
Dzin_y-008	35694479	42.3	0.022
Dzin_y-009	39823042	42.05	0.035
Dzin_y-010	135039090	41.9	0.039
Dzin_y-011	50524744	42.27	0.045
Dzin_y-012	74807248	42.1	0.062
Dzin_y-013	94636781	42.3	0.071
Dzin_y-014	89392345	41.84	0.078
Dzin_y-015	53462245	42.01	0.088
Dzin_y-016	51797448	42.01	0.091
Dzin_y-017	56550246	42.42	0.098
Dzin_y-018	61947475	41.52	0.010
Dzin_y-019	46181720	41.9	0.011
Dzin_y-020	69457842	41.52	0.011
Dzin_y-021	57815523	43.02	0.012
Dzin_y-022	63926528	42.35	0.012
Dzin_y-023	106081870	42.1	0.014
Dzin_y-024	64918686	42.01	0.015
Dzin_y-025	76717055	42.32	0.016
Dzin_y-026	95766879	42.22	0.017
Dzin_y-027	59726975	42.54	0.017
Dzin_y-028	185487556	41.52	0.017
Dzin_y-029	50524744	42.02	0.017
Dzin_y-030	63587344	42.25	0.018
Dzin_y-031	185487556	42.22	0.019
Dzin_y-032	58272456	41.8	0.019
Dzin_y-033	77855784	42.32	0.019
Dzin_y-034	60435797	42.92	0.019
Dzin_y-035	102963745	43.02	0.020
Dzin_y-036	35694479	41.87	0.020
Dzin_y-037	66940088	42.35	0.022
Dzin_y-038	46181720	42.32	0.022
Dzin_y-039	64034853	42.1	0.023
Dzin_y-040	60314605	41.52	0.026
Dzin_y-041	68182612	42.73	0.027
Dzin_y-042	65047088	42.7	0.028
Dzin_y-043	68765110	42.87	0.028
Dzin_y-044	128585712	42.01	0.029
Dzin_y-045	65358626	42.85	0.029
Dzin_y-046	77157149	42.87	0.029
Dzin_y-047	205890368	42.3	0.030
Dzin_y-048	114725292	41.9	0.031
Dzin_y-049	93815088	42.01	0.032
Dzin_y-050	58911001	42.79	0.033
Dzin_y-051	62522347	42.85	0.033
Dzin_y-052	50524744	41.62	0.034
Dzin_y-053	41479909	42.21	0.034
Dzin_y-054	85222097	42.73	0.035
Dzin_y-055	93596436	42.23	0.035
Dzin_y-056	93286254	42.7	0.035
Dzin_y-057	66409430	42.1	0.037
Dzin_y-058	55820638	42.02	0.037
Dzin_y-059	79152424	41.52	0.038
Dzin_y-060	59913430	42.92	0.038
Dzin_y-061	54817584	42.21	0.039
Dzin_y-062	49288382	42.04	0.040
Dzin_y-063	104720414	42.21	0.040
Dzin_y-064	82663135	42.79	0.044
Dzin_y-065	68182612	42.1	0.044
Dzin_y-066	36415735	42.32	0.045
Dzin_y-067	55980420	42.05	0.046
Dzin_y-068	54111249	42.35	0.046
Dzin_y-069	61759395	42.02	0.047
Dzin_y-070	70071343	42.27	0.047
Dzin_y-071	86393195	42.21	0.047
Dzin_y-072	77387289	42.73	0.047
Dzin_y-073	54291758	42.85	0.048
Dzin_y-074	197470219	42.85	0.049
Dzin_y-075	60314605	41.62	0.049
Dzin_y-076	75874947	42.04	0.049
Dzin_y-077	105373827	41.87	0.049
Dzin_y-078	51228076	42.42	0.049
Dzin_y-079	94636781	42.87	0.051
Dzin_y-080	65047088	42.25	0.052
Dzin_y-081	49288382	42.23	0.052
Dzin_y-082	61464154	42.04	0.054
Dzin_y-083	47069522	42.42	0.057
Dzin_y-084	71743350	42.79	0.057
Dzin_y-085	56281989	41.8	0.057
Dzin_y-086	70192390	42.01	0.057
Dzin_y-087	50817028	42.23	0.057
Dzin_y-088	63926528	41.52	0.058
Dzin_y-089	55820638	42.1	0.059
Dzin_y-090	73450109	42.73	0.059
Dzin_y-091	41762456	42.7	0.059
Dzin_y-092	71743350	42.05	0.061
Dzin_y-093	74524936	42.01	0.061
Dzin_y-094	61233614	42.35	0.062
Dzin_y-095	56034208	41.8	0.062
Dzin_y-096	60085115	42.35	0.063
Dzin_y-097	40729815	41.52	0.064
Dzin_y-098	82408582	42.32	0.065
Dzin_y-099	92335169	41.87	0.065
Dzin_y-100	54932519	42.17	0.065
Dzin_y-101	62634350	42.1	0.065
Dzin_y-102	113363112	42.17	0.067
Dzin_y-103	87956030	41.9	0.067
Dzin_y-104	68182612	42.06	0.068
Dzin_y-105	79072162	42.01	0.068
Dzin_y-106	56074243	41.52	0.068
Dzin_y-107	36415735	42.05	0.069
Dzin_y-108	85353141	42.06	0.069
Dzin_y-109	61759395	41.84	0.073
Dzin_y-110	41235078	41.52	0.073
Dzin_y-111	75236997	42.3	0.074
Dzin_y-112	38441129	41.96	0.076
Dzin_y-113	42633316	42.06	0.076
Dzin_y-114	53375336	41.62	0.076
Dzin_y-115	85222097	42.54	0.077
Dzin_y-116	53313818	41.9	0.078
Dzin_y-117	48646979	41.52	0.078
Dzin_y-118	115371743	42.23	0.079
Dzin_y-119	184079473	42.42	0.079
Dzin_y-120	88651839	43.02	0.080
Dzin_y-121	56420403	41.84	0.080
Dzin_y-122	80979181	41.9	0.081
Dzin_y-123	169830971	43.02	0.081
Dzin_y-124	127601507	42.35	0.081
Dzin_y-125	73402825	41.9	0.082
Dzin_y-126	59351866	43.02	0.082
Dzin_y-127	33927062	42.1	0.083
Dzin_y-128	47165311	41.9	0.084
Dzin_y-129	54284890	42.27	0.085
Dzin_y-130	60700447	42.25	0.085
Dzin_y-131	62448757	42.7	0.085
Dzin_y-132	93934429	41.9	0.086
Dzin_y-133	68598201	43.02	0.087
Dzin_y-134	69457842	41.9	0.087
Dzin_y-135	129711754	42.27	0.087
Dzin_y-136	59367771	41.96	0.089
Dzin_y-137	35694479	42.87	0.089
Dzin_y-138	73450109	41.8	0.089
Dzin_y-139	76877000	42.54	0.090
Dzin_y-140	65562692	42.17	0.090
Dzin_y-141	89157815	41.96	0.090
Dzin_y-142	145266094	42.79	0.090
Dzin_y-143	54949339	42.04	0.090
Dzin_y-144	96773097	42.17	0.093
Dzin_y-145	58477009	41.62	0.094
Dzin_y-146	56592894	42.1	0.094
Dzin_y-147	56801675	41.96	0.096
Dzin_y-148	49288382	42.04	0.096
Dzin_y-149	85455342	42.35	0.097
Dzin_y-150	47165311	41.84	0.098
